# Supplementary material for: Effects of Detrital Subsidies on Soft-Sediment Ecosystem Function Are Transient and Source-Dependent
Source: PLoS One. 2016 May 3;11(5):e0154790. doi: 10.1371/journal.pone.0154790 (PMC4854381; doi:10.1371/journal.pone.0154790)
Supplement: S1 Table — (XLSX) [file pone.0154790.s001.xlsx]

## Sheet: Table S1
			Sediment properties						Ecosystem function variables
			Organic content	Chlorophyll a	Phaeopigments	Mud content	Median grain size	Amount of detritus	Net primary production	Sediment oxygen consumption	Gross primary production	Gross primary production (normalised for chl a)	Ammonium flux
Plot	Treatment	Day	(%)	(µg g-1)	(µg g-1)	(%)	(µm)	(g DW core-1)	(µmol O2 m-2 h-1)	(µmol O2 m-2 h-1)	(µmol O2 m-2 h-1)	(µmol O2 µg g-1 chl a m-2 h-1)	(µmol N m-2 h-1)
1	Control	4	1.00042	8.57519	6.50467	0.381166	287.344	0.3097	1138.77	-2937.04	4075.81	475.302	55.5359
1	Control	17	0.883701	6.75109	5.71461	2.67253	278.059	0.1711	1444.6	-3247.54	4692.14	695.02	43.4244
1	Control	46	1.002	7.70066	4.73328	0.911728	276.403	0.3382	1360.83	-1684.87	3045.7	395.511	51.9476
2	Zostera	4	1.33695	8.39672	4.62807	3.4202	258.244	0.7255	473.753	-2979.93	3453.68	411.313	59.9119
2	Zostera	17	1.73108	6.12132	8.99437	3.01673	262.976	0.5572	360.848	-3075.84	3436.69	561.43	31.7592
2	Zostera	46	1.18122	8.16457	6.37565	3.02478	277.888	0.3834	1454.49	-1810.82	3265.31	399.936	14.5378
3	Ecklonia	4	1.2869	7.37361	5.50356	0.953612	276.644	0.6022	-854.659	-3065.48	2210.82	299.829	59.8515
3	Ecklonia	17	1.45924	4.56247	11.6075	4.67563	265.459	0.3521	806.582	-2807.34	3613.93	792.099	56.2688
3	Ecklonia	46	1.20962	8.29435	3.78891	3.01068	272.984	0.3041	1316.1	-1816.19	3132.29	377.641	85.2102
4	Avicennia	4	1.44984	5.96773	4.66138	2.8657	268.016	1.2039	-2032.22	-3177.61	1145.39	191.931	43.7163
4	Avicennia	17	1.24963	7.02289	4.94671	3.75828	268.18	0.6227	1729.67	-3195.11	4924.78	701.248	9.27073
4	Avicennia	46	1.09639	8.39756	3.02184	2.63764	282.256	0.6341	1150.51	-1819.62	2970.13	353.69	63.0918
5	Avicennia	4	1.22797	6.58902	5.76656	0.719966	280.712	0.8922	n.d.	-3275.42	n.d.	n.d.	64.0466
5	Avicennia	17	1.09452	6.36436	4.58294	0.886155	275.651	0.4319	2058.7	-3141.02	5199.73	817.007	31.2601
5	Avicennia	46	1.15788	8.28498	4.23182	2.37113	288.842	0.7217	1492.4	-1603.89	3096.29	373.723	50.3638
6	Ecklonia	4	1.29675	6.38156	7.21341	2.90936	258.736	0.7866	517.078	-3828.89	4345.97	681.02	44.2045
6	Ecklonia	17	1.0943	7.72035	5.27593	3.29036	263.665	0.1771	685.793	-3872.33	4558.13	590.404	57.3937
6	Ecklonia	46	1.19429	9.32978	4.32367	0.895027	274.435	0.2679	1048.25	-1609.85	2658.1	284.905	100.036
7	Zostera	4	1.4192	6.01922	4.34077	3.16969	259.4	1.1801	424.431	-3911.27	4335.7	720.309	58.0801
7	Zostera	17	1.50337	8.5509	5.49148	4.97113	246.55	0.8381	1462.44	-3848.72	5311.16	621.123	64.1983
7	Zostera	46	1.48555	8.1054	4.60996	2.78798	265.041	1.9427	996.221	-1334.34	2330.56	287.531	37.0969
8	Control	4	1.1736	6.72065	2.70708	3.76024	265.837	1.0022	630.047	-3011.13	3641.17	541.789	48.6805
8	Control	17	1.03082	4.79214	11.2157	3.39433	262.72	0.3596	728.68	-2408.76	3137.44	654.705	36.8819
8	Control	46	1.26818	8.40526	6.24119	3.45673	266.324	0.0923	1564.89	-1807.67	3372.55	401.243	38.5981
9	Zostera	4	1.24943	9.03753	4.96894	3.01191	273.904	0.2476	2845.99	-3120.43	5966.43	660.183	26.9155
9	Zostera	17	1.21779	7.1884	3.74583	2.6777	261.456	1.6512	1949.7	-2908.98	4858.68	675.906	54.6912
9	Zostera	46	1.09109	8.97512	1.59349	0.886897	273.534	0.1526	1890	-1633.19	3523.19	392.55	35.6317
10	Control	4	1.04683	7.28169	3.33878	2.55989	261.114	0.5468	n.d.	-3620.19	n.d.	n.d.	103.656
10	Control	17	1.06331	11.9554	6.93003	2.67004	261.718	0.4522	1043.55	-3434.54	4478.09	374.566	29.6149
10	Control	46	1.15642	7.44356	5.50304	2.94316	262.438	0.2595	1973.08	-1493.48	3466.56	465.712	35.9026
11	Avicennia	4	1.53555	6.48988	6.26086	4.19287	264.739	1.3804	-2534.68	-3266.27	731.588	112.728	58.9001
11	Avicennia	17	1.25031	6.1197	9.50256	3.30913	260.606	3.3323	1600.24	-3303.88	4904.13	801.367	33.4295
11	Avicennia	46	1.20424	6.44227	5.5075	2.34224	272.771	0.257	1516.56	-1524.51	3041.08	472.051	53.9881
12	Ecklonia	4	1.19234	2.93972	12.0433	2.96413	268.582	0.4103	-388.893	n.d.	n.d.	n.d.	76.779
12	Ecklonia	17	1.23783	6.46972	5.36784	3.90584	269.291	0.6834	1631.99	-2960.33	4592.32	709.818	71.2517
12	Ecklonia	46	1.17307	5.98246	6.22758	3.12407	273.367	0.4468	1350.92	-768.027	2118.95	354.194	97.1643
13	Control	4	1.17634	7.98397	2.5893	3.43186	264.367	0.4802	1627.35	-3284.84	4912.19	615.257	30.1271
13	Control	17	1.15508	8.01717	4.10341	2.92221	259.299	0.6512	2530.8	-3557.02	6087.81	759.347	35.2607
13	Control	46	1.11792	7.5894	4.94783	2.78697	256.919	0.2794	1940.29	-1480.21	3420.5	450.694	67.5093
14	Zostera	4	1.15193	6.46201	7.97571	2.78749	261.136	4.1197	814.917	-3069.44	3884.36	601.107	54.2242
14	Zostera	17	1.12244	9.2523	3.3112	2.99192	252.083	1.1924	840.679	-3392.05	4232.73	457.479	64.2592
14	Zostera	46	1.48604	9.2889	3.98109	3.48881	265.99	0.3142	1483.54	-1636.5	3120.04	335.889	141.402
15	Ecklonia	4	1.20817	10.2392	10.5632	3.43604	260.987	0.7671	523.417	-3280.54	3803.96	371.508	63.8386
15	Ecklonia	17	1.28765	5.63376	9.56151	3.95986	256.217	1.0374	785.13	-2842.58	3627.71	643.923	48.1783
15	Ecklonia	46	1.0749	6.1498	2.96116	3.77065	267.189	0.2352	316.612	-1268.35	1584.96	257.726	32.8408
16	Avicennia	4	1.45091	5.96524	8.75755	3.02415	275.267	0.5193	-799.563	-2903.82	2104.26	352.753	65.9774
16	Avicennia	17	1.16962	6.58129	8.58149	2.98969	262.242	0.4666	1127.71	-3220.99	4348.71	660.767	67.0388
16	Avicennia	46	1.22812	8.87783	4.55807	3.36572	259.587	0.1274	1525.81	-1081.03	2606.84	293.635	43.7861
17	Ecklonia	4	1.19277	6.60672	7.36789	2.48382	257.105	0.6345	-339.581	-3700.68	3361.1	508.74	17.1872
17	Ecklonia	17	0.957299	5.00023	2.41626	2.69174	275.468	0.77	1144.64	-2757.56	3902.2	780.404	73.3851
17	Ecklonia	46	1.12991	9.82562	1.94595	3.26473	252.977	0.6627	1669.25	-1709.87	3379.12	343.909	35.5672
18	Avicennia	4	1.59987	7.59372	4.78763	3.5282	256.301	0.518	-50.6843	-3208.72	3158.04	415.875	64.0877
18	Avicennia	17	1.43477	4.58712	10.0355	4.81372	250.555	0.6686	1021.46	-3271.83	4293.29	935.943	23.8143
18	Avicennia	46	1.32915	7.03737	3.49446	2.98694	270.963	0.2352	1413.08	-1726.2	3139.29	446.088	45.1425
19	Control	4	1.1241	6.21414	4.04811	4.56322	251.911	0.4178	1183.64	-3351.04	4534.68	729.737	38.0453
19	Control	17	1.81386	7.3799	4.42432	3.8338	263.804	0.1241	1046.35	-3280.2	4326.55	586.261	32.8697
19	Control	46	1.26291	7.85303	0.922269	1.13406	265.975	1.5769	2010.28	-1357.09	3367.36	428.798	103.134
20	Zostera	4	1.52155	5.0022	6.41192	2.53603	262.275	1.5934	714.887	-3010.22	3725.11	744.694	47.7208
20	Zostera	17	1.40137	14.3487	8.2007	4.10514	248.136	0.4222	1565.69	-3196.47	4762.16	331.889	41.7528
20	Zostera	46	1.18232	6.68338	4.39255	3.60344	263.164	2.3382	1590.14	-1599.41	3189.55	477.237	162.393
21	Ecklonia	4	1.38846	5.5483	9.70287	3.33116	254.773	0.2326	-1030.28	-4165.9	3135.62	565.149	54.2795
21	Ecklonia	17	1.13283	5.95968	4.67882	3.68252	252.786	0.3351	881.145	-2661.05	3542.2	594.36	48.9971
21	Ecklonia	46	1.20321	6.69839	4.77357	3.33553	255.852	0.5799	2527.04	-1997.03	4524.07	675.397	48.6658
22	Control	4	1.11673	6.19973	4.27028	4.16023	259.457	0.1551	1754.36	-3002.95	4757.32	767.342	44.2545
22	Control	17	1.14346	6.03017	9.14709	2.87446	264.241	0.3197	1009.13	-1749.73	2758.86	457.51	56.3945
22	Control	46	1.588	8.12768	4.31054	3.09596	260.915	1.1132	1631.24	-1639.76	3271	402.452	47.7204
23	Zostera	4	1.43633	7.02666	5.09338	3.29996	250.94	0.6562	1434.94	-3272.73	4707.67	669.972	48.777
23	Zostera	17	1.32263	8.92474	3.82689	3.3277	259.724	0.9925	1634.76	-3131.36	4766.12	534.034	38.286
23	Zostera	46	1.62821	9.69746	5.90089	4.28455	240.779	0.8432	832.715	-993.537	1826.25	188.323	37.997
24	Avicennia	4	1.61747	5.75356	8.13229	3.88428	251.914	0.5374	-1314.15	-3177.79	1863.64	323.91	76.8746
24	Avicennia	17	1.23653	7.12926	4.98726	4.07744	259.539	0.7398	1213.33	-3731.56	4944.89	693.605	25.946
24	Avicennia	46	1.22144	6.00561	5.85014	2.60675	275.125	0.3065	1958.77	-1050.38	3009.16	501.058	46.6313
NA	Ambient	4	0.936149	5.37214	6.72722	0	287.755	0.1986	1476.34	-4169.72	5646.06	1050.99	45.9808
NA	Ambient	4	1.10962	7.8465	3.02267	3.6302	262.962	0.8062	1607.97	-3208.72	4816.69	613.865	29.6215
NA	Ambient	4	1.03721	7.31912	1.99654	3.46828	264.283	0.1996	637.517	-3279.79	3917.31	535.216	54.1507
NA	Ambient	4	1.23347	9.54143	2.57418	2.8652	281.422	0.2064	871.282	-2854.31	3725.59	390.464	48.8942
