# Supplementary material for: Effects of Detrital Subsidies on Soft-Sediment Ecosystem Function Are Transient and Source-Dependent
Source: PLoS One. 2016 May 3;11(5):e0154790. doi: 10.1371/journal.pone.0154790 (PMC4854381; doi:10.1371/journal.pone.0154790)
Supplement: S2 Table — (A) number of individuals core-1 and (B) higher level taxonomic information for each species. (XLSX) [file pone.0154790.s002.xlsx]

## Sheet: Table S2A
			Macrofauna taxa (# ind. core-1)
Plot	Treatment	Day	Austrovenus stutchburyi	Macomona liliana	Prionospio aucklandica	Aonides trifida	Heteromastus filiformis	Scoloplos cylindrifer	Lumbrineridae	Nereididae	Nemertea	Oligochaeta	Paracalliope novizealandiae	Anthopleura aureoradiata	Cominella glandiformis	Microspio maori	Zeacumantus subcarinatus	Hesionidae	Capitella spp.	Colurostylis lemurum	Lasaea parengaensis	Lysianassidae	Phoxocephalidae (other than T. hurleyi)	Paphies australis	Zeacumantus lutulentus	Eatonellidae	Isocladus sp.	Magelona dakini	Diloma subrostrata	Linucula hartvigiana	Scolecolepides benhami	Notoacmea scapha	Arthritica bifurca	Austrominius modestus	Syllidae	Halicarcinus whitei	Paramoera chevreuxi	Orbinia papillosa	Exogoninae	Macroclymenella stewartensis	Gammaropsis sp.	Stylochidae	Torridoharpinia hurleyi	Ischyroceridae	Paracorophium excavatum	Sphaerosyllis semiverrucosa	Armandia maculata	Haminoea zelandiae	Neoguraleus sinclairi
1	Control	4	17	3	14	23	0	0	4	6	0	0	0	0	0	0	4	0	0	4	8	1	0	0	4	0	0	0	0	0	0	0	0	0	0	0	0	2	0	0	0	0	0	0	0	0	0	0	0
1	Control	17	27	5	14	5	2	3	8	6	0	1	43	5	1	0	2	0	5	10	6	0	1	1	0	0	0	0	0	1	1	0	0	0	0	0	0	1	1	0	0	0	0	0	0	2	1	0	0
1	Control	46	32	5	11	24	2	5	19	5	1	0	0	5	0	0	1	0	3	7	14	0	0	1	2	0	0	0	0	0	0	0	0	0	0	0	0	0	0	0	0	0	0	0	0	0	0	0	0
2	Zostera	4	34	7	26	37	0	5	28	6	1	5	7	5	0	0	14	1	4	16	4	0	0	0	2	0	0	0	0	0	0	0	0	0	0	0	1	0	0	0	0	0	0	0	0	0	0	0	0
2	Zostera	17	19	6	57	13	2	3	17	2	0	8	23	8	0	0	3	0	3	6	4	0	0	0	4	0	0	0	0	0	0	0	0	0	0	0	0	0	0	0	0	0	0	11	0	3	0	0	0
2	Zostera	46	24	4	34	24	2	5	15	6	0	1	1	5	2	0	5	0	1	5	7	0	0	0	1	0	0	0	0	0	1	0	0	0	0	0	0	0	0	0	0	0	0	0	0	0	0	0	0
3	Ecklonia	4	29	6	74	33	8	7	34	2	0	7	21	8	0	0	8	1	5	11	15	1	0	0	3	0	0	0	0	2	0	0	0	0	0	0	0	0	0	0	0	0	0	0	0	0	0	0	0
3	Ecklonia	17	25	4	64	32	3	3	25	4	0	6	64	2	1	0	8	1	6	12	11	1	1	0	4	0	0	1	0	2	0	1	0	0	0	0	0	0	3	0	0	1	1	24	0	6	1	0	0
3	Ecklonia	46	28	6	57	26	5	6	24	5	3	1	13	4	0	0	1	0	0	8	14	5	1	0	4	0	1	1	0	0	0	0	0	0	0	1	0	0	0	0	0	0	0	0	0	1	0	0	0
4	Avicennia	4	29	5	40	18	9	2	12	4	0	1	0	12	1	0	0	0	0	2	20	0	0	0	2	0	0	0	0	0	0	0	0	0	0	0	1	1	0	0	0	0	0	0	0	0	0	0	0
4	Avicennia	17	35	7	109	33	6	8	25	0	1	1	0	11	3	1	5	0	0	12	15	2	0	0	13	0	1	2	1	8	0	0	0	1	0	0	1	0	0	0	0	0	0	0	0	0	0	0	0
4	Avicennia	46	33	5	49	17	2	6	13	4	1	2	0	4	1	0	4	0	1	6	12	0	1	0	8	0	1	0	0	2	0	1	0	0	0	0	1	0	0	0	0	0	0	0	0	0	1	0	0
5	Avicennia	4	16	3	3	30	0	0	10	3	0	3	5	0	0	0	7	0	2	2	9	0	0	0	2	0	0	0	1	0	0	0	1	0	0	0	0	0	0	0	0	0	0	0	0	0	0	0	0
5	Avicennia	17	27	2	27	14	4	2	25	0	1	2	95	2	0	0	2	0	7	8	10	0	0	0	2	0	0	0	0	0	0	0	0	0	0	1	0	0	0	0	0	0	0	20	0	3	1	0	0
5	Avicennia	46	25	3	41	27	6	10	26	3	0	9	6	4	1	0	9	0	0	25	15	0	0	0	1	0	0	0	0	0	0	0	0	0	0	0	0	1	0	0	0	0	0	0	0	0	0	0	0
6	Ecklonia	4	17	3	38	32	13	1	16	2	0	6	10	6	1	0	3	2	2	4	9	0	0	0	2	0	0	0	0	1	0	0	0	0	0	0	0	1	0	0	0	0	0	0	0	0	0	0	0
6	Ecklonia	17	30	4	79	21	5	4	36	6	2	6	78	6	2	0	4	0	12	14	17	3	0	0	9	1	0	4	0	1	3	0	0	0	0	0	0	0	0	0	0	0	0	15	0	5	0	0	0
6	Ecklonia	46	25	2	22	36	8	6	12	10	5	8	2	4	1	0	6	0	1	11	14	1	0	0	6	0	3	0	0	0	1	0	0	0	0	0	1	0	0	0	0	0	0	0	0	0	0	0	0
7	Zostera	4	16	4	45	20	2	2	14	2	1	4	1	3	2	0	2	1	0	1	6	0	0	0	3	2	0	1	0	0	1	1	0	0	0	0	0	0	0	0	0	0	0	0	0	0	0	0	0
7	Zostera	17	43	6	84	54	4	6	17	1	0	9	20	5	0	0	3	0	1	14	19	2	0	1	4	0	0	0	0	2	0	1	0	1	0	1	0	1	0	0	0	0	0	0	0	0	0	0	0
7	Zostera	46	26	5	67	15	1	4	13	7	3	22	13	6	1	0	1	1	2	17	32	1	0	0	3	0	0	0	0	1	1	0	0	0	0	1	0	0	1	0	0	0	0	0	0	0	0	0	0
8	Control	4	20	6	60	12	4	7	24	4	2	21	1	5	0	0	3	0	3	1	35	1	0	0	4	0	0	0	0	11	1	0	0	0	0	0	0	0	0	0	0	0	0	0	0	0	0	0	0
8	Control	17	30	3	49	29	6	0	11	1	0	0	11	7	2	0	2	0	2	6	13	0	0	0	6	0	1	1	0	1	0	0	0	0	0	0	0	0	0	0	0	0	0	0	0	0	0	0	0
8	Control	46	24	3	38	3	4	13	12	3	3	4	1	0	1	0	0	0	0	10	21	1	0	0	0	0	1	0	0	1	0	0	0	0	0	0	0	0	0	0	0	0	0	0	0	0	0	0	0
9	Zostera	4	21	5	43	17	0	5	12	1	0	0	4	1	4	0	4	0	3	4	9	1	1	1	0	0	0	0	0	0	0	0	0	0	0	0	0	0	0	0	0	0	0	0	0	0	0	0	0
9	Zostera	17	32	5	56	16	2	3	18	2	1	1	76	5	0	0	2	0	1	3	22	0	1	0	7	0	1	0	0	1	1	0	0	0	0	0	0	0	6	0	0	0	0	18	0	10	1	1	0
9	Zostera	46	22	2	54	12	2	6	15	2	1	0	0	5	1	0	2	0	0	8	16	0	1	0	5	0	1	0	0	0	0	1	0	0	0	1	0	0	1	0	0	0	0	0	0	0	0	0	0
10	Control	4	27	7	44	26	3	2	11	2	1	5	1	5	2	0	3	1	1	3	6	0	0	0	4	0	0	0	0	0	0	0	0	0	0	0	0	0	0	0	0	0	0	0	0	0	0	0	0
10	Control	17	24	7	52	30	2	8	20	3	1	4	29	2	0	0	2	0	0	26	9	0	0	0	4	0	0	0	0	1	0	0	0	0	0	0	0	0	1	0	0	0	0	2	0	1	0	0	0
10	Control	46	32	3	49	22	3	11	25	6	0	9	4	4	1	0	1	0	0	21	22	1	0	0	1	0	0	0	0	0	0	0	0	0	0	0	0	0	0	0	0	0	0	0	0	0	0	0	0
11	Avicennia	4	40	10	110	46	12	7	43	4	0	30	0	7	0	0	3	2	1	5	27	1	0	0	7	0	0	0	0	1	0	0	0	1	1	0	0	0	0	0	0	0	0	0	0	0	0	0	0
11	Avicennia	17	31	4	38	21	4	15	19	4	0	11	33	7	1	0	2	0	8	7	17	0	0	0	2	0	0	0	0	0	0	0	0	0	0	1	0	0	0	0	0	0	0	0	0	0	0	0	0
11	Avicennia	46	16	3	38	21	1	1	7	7	1	0	0	10	2	0	4	0	4	11	29	1	0	0	3	0	1	0	0	1	0	0	0	0	0	0	0	0	0	0	0	0	0	0	0	0	0	0	0
12	Ecklonia	4	23	5	57	29	8	7	23	7	0	10	6	6	0	0	5	0	1	7	18	0	0	0	3	0	0	0	0	0	0	0	0	2	0	0	0	0	0	0	0	0	0	0	0	0	0	0	0
12	Ecklonia	17	26	7	80	33	2	14	27	3	2	8	1	4	0	0	10	1	1	27	32	0	0	0	8	0	0	5	0	3	1	0	0	0	0	0	0	0	0	0	0	0	0	26	0	0	0	1	0
12	Ecklonia	46	8	5	49	21	4	4	6	4	1	8	8	0	1	0	1	1	2	11	9	0	0	0	1	0	2	0	0	1	0	0	0	0	0	0	0	1	0	0	0	0	0	0	0	0	0	0	0
13	Control	4	23	2	58	21	2	11	13	5	2	1	1	4	1	1	4	2	1	3	6	1	0	0	3	0	3	0	0	0	0	0	0	0	0	0	0	0	0	0	0	0	0	0	0	0	0	0	0
13	Control	17	37	4	53	13	1	8	13	7	1	3	75	3	1	0	5	2	3	11	19	3	0	0	11	0	0	0	1	1	0	1	0	1	0	0	0	0	2	0	0	0	0	5	0	12	1	0	0
13	Control	46	21	4	47	14	6	12	23	8	0	10	1	5	0	0	3	0	5	13	17	1	0	0	1	0	0	0	0	0	0	0	0	0	0	0	0	0	0	0	0	0	0	0	0	0	0	0	0
14	Zostera	4	16	4	10	17	5	0	14	2	0	12	1	3	1	0	4	1	1	5	22	0	0	0	5	3	1	0	0	1	1	0	0	0	0	0	0	0	0	0	0	0	0	0	0	0	0	0	0
14	Zostera	17	35	5	71	35	6	8	20	3	1	3	29	4	0	0	1	0	1	9	22	1	2	0	2	2	0	0	0	1	1	0	0	0	0	0	0	0	1	0	0	0	1	6	0	9	1	0	0
14	Zostera	46	18	5	11	8	1	5	10	9	1	9	8	5	0	0	1	0	8	9	14	1	0	0	3	0	0	0	0	0	0	0	0	0	0	0	0	0	0	0	0	0	0	0	0	0	0	0	0
15	Ecklonia	4	38	7	51	40	3	10	19	9	2	4	1	8	0	0	2	1	2	9	26	2	0	0	6	1	0	1	1	0	0	0	0	0	0	0	0	0	0	0	0	0	0	0	0	0	0	0	0
15	Ecklonia	17	35	6	65	43	3	7	9	2	0	1	18	5	2	0	1	0	2	12	20	1	0	0	1	0	0	0	0	0	0	0	0	0	0	0	0	0	2	0	0	0	0	1	0	6	1	0	0
15	Ecklonia	46	40	3	41	31	4	6	28	5	2	9	4	7	3	0	0	1	2	12	35	0	1	0	7	0	0	0	0	0	0	1	0	0	0	1	0	0	1	0	0	0	0	1	0	0	0	0	0
16	Avicennia	4	21	6	79	27	10	8	31	4	2	11	2	6	0	0	1	1	1	16	13	2	0	0	1	0	0	0	0	2	0	0	0	0	0	0	0	0	0	0	0	0	0	0	0	0	0	0	0
16	Avicennia	17	18	4	64	40	6	3	21	2	0	16	20	3	0	0	1	0	8	9	3	0	0	0	1	0	0	2	0	7	0	2	0	1	0	0	0	0	1	0	0	1	0	0	0	0	0	0	0
16	Avicennia	46	10	5	29	27	4	4	17	7	1	5	3	1	0	0	0	0	2	7	27	0	0	0	4	0	0	0	0	2	0	0	0	0	0	1	0	0	0	0	0	0	0	0	0	0	1	0	0
17	Ecklonia	4	33	9	78	24	3	9	17	8	1	11	6	3	0	0	7	0	1	13	31	0	0	1	5	0	0	0	0	1	2	1	0	0	0	0	0	0	0	0	0	0	0	0	0	0	0	0	0
17	Ecklonia	17	28	7	39	18	1	4	14	2	2	2	29	5	2	0	2	0	1	18	21	0	0	0	0	0	0	0	0	0	0	0	0	0	0	0	0	0	0	1	0	0	0	19	4	4	0	0	1
17	Ecklonia	46	21	7	67	33	1	18	22	2	3	10	1	1	1	0	0	0	3	2	18	1	0	0	4	0	0	0	0	1	0	0	0	0	0	0	0	0	0	0	0	0	0	0	0	0	0	0	0
18	Avicennia	4	24	6	71	35	5	9	27	1	0	3	1	8	2	0	1	4	4	5	13	0	0	0	6	0	2	0	0	1	1	1	0	1	0	1	0	0	0	0	0	0	0	0	0	0	0	0	0
18	Avicennia	17	19	5	54	21	1	8	13	4	2	0	9	1	0	0	1	0	1	2	23	1	1	0	5	0	0	0	0	0	1	0	0	0	0	1	0	1	0	0	0	0	0	4	0	1	0	0	0
18	Avicennia	46	25	4	111	18	3	11	17	5	2	11	11	8	0	0	3	0	1	9	17	2	0	0	2	1	0	0	0	3	0	0	0	0	0	3	0	0	0	0	0	0	0	0	0	0	0	0	0
19	Control	4	14	3	59	16	7	5	16	4	0	2	2	6	2	0	6	0	0	3	14	0	1	0	4	0	0	0	0	0	1	2	1	0	0	0	0	0	0	0	0	0	0	0	0	0	0	0	0
19	Control	17	33	4	67	29	5	11	12	1	0	3	37	5	1	0	2	0	2	15	22	1	1	0	6	0	1	1	0	1	0	1	1	1	0	1	0	0	0	0	0	0	1	2	0	1	0	0	0
19	Control	46	13	5	37	0	2	8	17	10	1	8	3	1	2	0	2	0	3	8	28	0	0	0	3	0	0	0	0	0	1	0	0	0	0	0	0	0	0	0	0	0	0	0	0	0	0	0	0
20	Zostera	4	38	4	96	21	9	4	31	6	0	10	6	2	1	0	3	1	8	9	27	2	0	0	2	0	0	0	0	3	0	1	0	0	0	0	0	0	0	0	0	0	0	0	0	0	0	0	0
20	Zostera	17	23	5	90	20	4	8	17	4	0	4	11	5	1	0	1	0	0	4	23	0	0	0	4	0	0	1	0	0	1	1	0	0	0	0	0	0	0	0	0	0	1	22	0	1	0	0	0
20	Zostera	46	26	4	56	26	4	13	25	15	1	4	17	5	3	0	1	0	2	31	34	2	0	1	1	0	3	0	0	1	0	1	0	0	0	2	0	1	0	0	0	0	0	0	0	0	0	0	0
21	Ecklonia	4	25	7	33	19	1	2	12	0	0	1	4	4	1	1	2	0	5	4	11	1	0	0	2	0	0	0	0	1	1	0	0	0	0	0	0	0	0	0	0	0	0	0	0	0	0	0	0
21	Ecklonia	17	22	4	99	12	1	11	14	8	1	3	34	4	1	0	4	0	13	7	8	0	0	0	9	1	0	0	0	0	0	0	0	1	0	0	0	0	1	0	0	0	1	7	0	3	2	0	0
21	Ecklonia	46	25	2	38	22	1	5	23	4	0	15	1	5	1	0	4	1	11	13	27	1	0	0	1	0	0	2	0	0	0	0	0	0	0	0	0	0	0	0	0	0	0	0	0	0	0	0	0
22	Control	4	47	3	57	35	1	6	23	6	0	9	1	10	0	0	5	0	1	3	25	0	2	0	6	0	1	0	0	1	0	0	0	0	0	0	0	1	0	0	0	0	0	0	0	0	0	0	0
22	Control	17	30	3	55	27	1	7	13	3	3	3	29	0	1	0	3	0	2	6	15	1	2	0	6	0	1	0	0	1	0	1	1	1	0	0	0	0	0	0	1	1	0	4	1	5	0	0	0
22	Control	46	38	6	64	23	3	3	18	5	5	8	25	10	1	0	0	0	0	17	24	3	0	0	0	0	1	0	0	1	0	2	0	0	0	0	0	0	0	0	0	0	0	0	0	0	0	0	0
23	Zostera	4	21	10	51	20	2	5	20	6	0	1	1	4	0	0	3	0	0	6	17	0	0	0	0	1	0	0	1	1	0	4	0	0	0	0	0	0	0	0	0	0	0	0	0	0	0	0	0
23	Zostera	17	37	6	80	25	4	6	23	2	0	9	48	9	2	0	0	1	0	6	11	0	2	0	1	0	0	0	0	0	1	1	0	0	0	0	0	0	0	0	0	0	0	28	0	0	0	0	0
23	Zostera	46	41	5	74	7	3	9	31	8	3	40	2	1	2	0	1	1	1	4	28	1	0	0	4	0	0	1	0	1	0	0	0	0	0	0	0	0	0	0	0	0	0	0	0	1	0	0	0
24	Avicennia	4	20	5	67	30	5	7	15	5	1	7	0	8	3	0	1	0	3	9	22	3	0	0	3	0	0	1	0	1	1	1	0	1	0	0	0	0	0	1	0	0	0	0	0	0	0	0	0
24	Avicennia	17	41	4	60	30	1	6	18	4	0	1	20	6	2	0	1	0	4	7	10	0	0	0	9	0	0	1	0	2	0	0	0	0	0	0	0	0	0	0	0	0	1	2	0	3	0	0	0
24	Avicennia	46	14	4	86	18	9	7	14	4	1	16	3	5	1	0	0	0	1	16	18	2	0	0	4	0	0	0	1	1	0	0	0	0	0	1	0	2	0	0	0	0	0	0	0	0	0	0	0
NA	Ambient	4	18	4	6	10	1	2	8	6	0	1	0	3	1	0	5	0	0	2	20	1	0	3	2	0	0	0	0	0	0	0	0	0	0	0	0	0	0	0	0	0	0	0	0	0	0	0	0
NA	Ambient	4	21	5	37	15	4	4	15	8	2	4	7	9	4	0	3	1	2	4	9	2	0	0	4	0	0	0	0	1	0	1	0	0	0	1	0	0	0	0	0	0	0	0	0	0	0	0	0
NA	Ambient	4	32	6	85	34	16	5	27	8	0	32	1	7	1	0	0	1	4	14	32	6	1	0	5	0	1	0	0	4	0	0	0	0	0	0	0	0	0	0	0	0	0	0	0	0	0	0	0
NA	Ambient	4	29	5	78	34	4	8	15	18	1	12	2	3	2	0	4	0	1	0	20	2	0	0	4	0	0	0	0	1	1	0	1	0	0	0	0	0	1	0	0	0	0	0	0	0	0	0	0
[truncated: 7 more columns]

## Sheet: Table S2B
Species	Phyllum	Class	Order/Subclass	Family
Austrovenus stutchburyi	Mollusca	Bivalvia	Venerida	Veneridae
Anthopleura aureoradiata	Cnidaria	Anthozoa	Actiniaria	Actiniidae
Aonides trifida	Annelida	Polychaeta	Spionida	Spionidae
Armandia maculata	Annelida	Polychaeta	Scolecida (infra class)	Opheliidae
Arthritica bifurca	Mollusca	Bivalvia	Venerida	Lasaeidae
Austrominius modestus	Arthropoda	Malacostraca	Sessilia	Austrobalanidae
Boccardia syrtis	Annelida	Polychaeta	Spionida	Spionidae
Capitella spp.	Annelida	Polychaeta	Scolecida (infra class)	Capitellidae
Colurostylis lemurum	Arthropoda	Malacostraca	Cumacea	Diastylidae
Cominella glandiformis	Mollusca	Gastropoda	Neogastropoda	Buccinulidae
Diloma subrostrata	Mollusca	Gastropoda	Vetigastropoda	Trochidae
Eatonellidae	Mollusca	Gastropoda	Littorinimorpha	Eatoniellidae
Exogoninae	Annelida	Polychaeta	Phyllodocida	Syllidae
Gammaropsis sp.	Arthropoda	Malacostraca	Amphipoda	Photidae
Chiton glaucus	Mollusca	Polyplacophora	Chitonida	Chitonidae
Glycera americana	Annelida	Polychaeta	Phyllodocida	Glyceridae
Haminoea zelandiae	Mollusca	Gastropoda	Cephalaspidea	Haminoeidae
Halicarcinus whitei	Arthropoda	Malacostraca	Decapoda	Hymenosomatidae
Hesionidae	Annelida	Polychaeta	Phyllodocida	Hesionidae
Heteromastus filiformis	Annelida	Polychaeta	Scolecida (infra class)	Capitellidae
Ischyroceridae	Arthropoda	Malacostraca	Amphipoda	Ischyroceridae
Isocladus sp.	Arthropoda	Malacostraca	Isopoda	Sphaeromatidae
Lasaea parengaensis	Mollusca	Bivalvia	Venerida	Lasaeidae
Linucula hartvigiana	Mollusca	Bivalvia	Nuculida	Nuculidae
Lumbrineridae	Annelida	Polychaeta	Eunicida	Lumbrineridae
Lysianassidae	Arthropoda	Malacostraca	Amphipoda	Lysianassidae
Macomona liliana	Mollusca	Bivalvia	Venerida	Tellinidae
Macroclymenella stewartensis	Annelida	Polychaeta	Scolecida (infra class)	Maldanidae
Magelona dakini	Annelida	Polychaeta	Spionida	Magelonidae
Microspio maori	Annelida	Polychaeta	Spionida	Spionidae
Mysidae	Arthropoda	Malacostraca	Mysida	Mysidae
Nemertea	Nemertea
Neoguraleus sinclairi	Mollusca	Gastropoda	Neogastropoda	Mangeliidae
Nereididae	Annelida	Polychaeta	Phyllodocida	Nereididae
Notoacmea scapha	Mollusca	Gastropoda	Patellogastropoda	Lotiidae
Oligochaeta	Annelida	Clitellata	Oligochaeta (subclass)
Orbinia papillosa	Annelida	Polychaeta	Scolecida (infra class)	Orbiniidae
Paphies australis	Mollusca	Bivalvia	Venerida	Mesodesmatidae
Paracalliope novizealandiae	Arthropoda	Malacostraca	Amphipoda	Paracalliopidae
Paracorophium excavatum	Arthropoda	Malacostraca	Amphipoda	Corophiidae
Paradoneis lyra	Annelida	Polychaeta	Scolecida (infra class)	Paraonidae
Paramoera chevreuxi	Arthropoda	Malacostraca	Amphipoda	Pontogeneiidae
Phoxocephalidae	Arthropoda	Malacostraca	Amphipoda	Phoxocephalidae
Prionospio aucklandica	Annelida	Polychaeta	Spionida	Spionidae
Scolecolepides benhami	Annelida	Polychaeta	Spionida	Spionidae
Scoloplos cylindrifer	Annelida	Polychaeta	Scolecida (infra class)	Orbiniidae
Sphaerosyllis semiverrucosa	Annelida	Polychaeta	Phyllodocida	Syllidae
Stylochidae	Platyhelminthes	Rhabditophora	Polycladida	Stylochidae
Syllidae	Annelida	Polychaeta	Phyllodocida	Syllidae
Torridoharpinia hurleyi	Arthropoda	Malacostraca	Amphipoda	Phoxocephalidae
Zeacumantus lutulentus	Mollusca	Gastropoda	Caenogastropoda	Batillariidae
Zeacumantus subcarinatus	Mollusca	Gastropoda	Caenogastropoda	Batillariidae
