# Supplementary material for: Effects of Detrital Subsidies on Soft-Sediment Ecosystem Function Are Transient and Source-Dependent
Source: PLoS One. 2016 May 3;11(5):e0154790. doi: 10.1371/journal.pone.0154790 (PMC4854381; doi:10.1371/journal.pone.0154790)
Supplement: S3 Table — (XLSX) [file pone.0154790.s003.xlsx]

## Sheet: Table S3
	Decomposition (% initial dw)			Carbon (% dw)			Nitrogen (% dw)
Day	Ecklonia radiata	Zostera muelleri	Avicennia marina	Ecklonia radiata	Zostera muelleri	Avicennia marina	Ecklonia radiata	Zostera muelleri	Avicennia marina
0	100	100	100	33.58	27.63	45.51	1.83	1.5	0.82
0	100	100	100	33.61	27.59	45.52	1.82	1.49	0.81
0	100	100	100	33.5	27.28	45.47	1.82	1.48	0.81
0	100	100	100
4	42.7195	66.6031	80.266
4	33.1933	46.7597	74.6244
4	27.9655	52.6117	73.7776
4	33.9067	73.7478	77.911
17	3.15813	69.6475	66.0305
17	6.57187	61.0743	64.4228
17	0	57.5436	67.8665
17	0	53.4452	66.1315
46	0	43.3006	56.359
46	0	37.3536	52.4302
46	0	55.8262	51.3968
46	0	54.2271	59.5953
46	0	15.8527	41.6246
46	0	46.8765	48.6036
46	0	51.5704	40.7854
46	0	44.9893	48.4638
46	0	21.001	57.6623
46	0	45.7715	45.8829
46	0	16.2309	55.6863
46	0	59.2296	58.3297
46	0	37.7522	56.6309
46	0	10.1935	57.822
46	0	3.03227	50.9436
46	0	21.0824	57.8244
